# Supplementary material for: Shape Effects of Cylindrical versus Spherical Unimolecular Polymer Nanomaterials on in Vitro and in Vivo Behaviors
Source: Research (Wash D C). 2019 Apr 24;2019:2391486. doi: 10.34133/2019/2391486 (PMC6750067; doi:10.34133/2019/2391486)
Supplement: Supplementary Materials — Materials and Methods. Figure S1: characterization of 21Br-β-CD. Figure S2: characterizations of CPBs 1 and SPNPs 1. Figure S3: characterizations of CPBs 2 and SPNPs 2. Figure S4: AFM analyses of CPBs 2 and SPNPs 2. Figure S5: TEM analysis of SPNPs 2. Figure S6: cytotoxicities of CPBs 2 and SPNPs 2. Figure S7: fluorescence properties of the FITC-labeled CPBs 2 and SPNPs 2. Figure S8: endocytic pathways of CPBs 2 and SPNPs 2. Figures S9 and S10: permeabilities of CPBs 2 and SPNPs 2 in MCs. Figure S11: blood circulation times of CPBs 2 and SPNPs 2. Figure S12: macrophage uptakes of CPBs 2 and SPNPs 2. Figure S13: quantitative analyses of the biodistributions of CPBs 2 and SPNPs 2. Movies S1 and S2: 360° rotational views of the 3D whole-body microPET images of the subcutaneous hepatic H22 tumor-bearing mice at different time points after tail-vein injection of 18F-labeled CPBs 2 (Movie S1) and SPNPs 2 (Movie S2), respectively. [file 2391486.f1.zip]

Archive with 9 entries (9 files):
- 2391486.f1.eps
- 2391486.f2.eps
- 2391486.f3.eps
- 2391486.f4.eps
- 2391486.f5.eps
- 2391486.f6.docx
- Movie S1.avi
- Movie S2.avi
- Supplementary Figures.docx
